# Supplementary material for: Physical and motivational effects of Exergames in healthy adults—Protocol for a systematic review and meta-analysis
Source: PLoS One. 2022 Apr 19;17(4):e0266913. doi: 10.1371/journal.pone.0266913 (PMC9017942; doi:10.1371/journal.pone.0266913)
Supplement: S1 Data — (XLSX) [file pone.0266913.s002.xlsx]

## Sheet: Data-Extraction
										First Selection of Reviews (PICOS --> title & abstract)																			Further if included	PEDro													GRADE
General Information			publication information				contact details authors			population healty and adults?			Intervention: Exergames (stand alone - additional components)			Comparators (control group)			Outcomes			Study design --> randomized trial?			language	include in overview?				1	2	3	4	5	6	7	8	9	10	11			risk of bias		inconsistency		indirectness		imprecision
Name of person extracting data	date form complete	Notes	ID	reference	year	type	Email	country	Notes	yes (include)	no (exclude)	unsure (notes)	yes (include)	no (exclude)	unsure (notes)	yes (include)	no (exclude)	unsure (notes)	yes (include)	no (exclude)	unsure (notes)	yes (include)	no (exclude)	unsure (notes)		yes (include)	no (exclude)	unsure (notes)		eligibility criteria present	random allocation of participants	allocation concealed	similiar baseline	blinding of subjects	blinding of therapists	blinding of assessors	> 85% of subjects completed	"intention to treat"	between group statistics	point & variability measurements	SCORE	notes	serious	very serious	serious	very serious	serious	very serious	serious
[truncated: 66 more columns]

## Sheet: list of primary studies
Publication information
ID	reference	title	author(s)	year	language	abstract

## Sheet: PEDro-Skale
	PEDRO-Skale		reference:	Maher CG, Sherrington C, Herbert RD, Moseley AM, Elkins, M. Reliability of the PEDro scale for rating quality of randomized controlled trials. Physical therapy. 2003; 83(8): 713-721

## Sheet: GRADE
	GRADE		reference:	Balshem H, Helfand M, Schünemann HJ, Oxman AD, Kunz R, Brozek J, et al. GRADE guidelines: 3. Rating the quality of evidence. Journal of clinical epidemiology. 2011; 64(4): 401-406.

## Sheet: abbreviations
	IG	intervention group
	CG	control group
	FITT-VP	Frequency, Intensity, time, type of training, volume, peridization
